# Supplementary material for: Functional Divergence of Microtubule-Associated TPX2 Family Members in Arabidopsis thaliana
Source: Int J Mol Sci. 2020 Mar 22;21(6):2183. doi: 10.3390/ijms21062183 (PMC7139753; doi:10.3390/ijms21062183)
Supplement: Supplementary file 1 [file ijms-21-02183-s001.zip]

Archive with 8 entries (8 files):
- Figure S2.pdf
- Figure S3.pdf
- Figure S4.pdf
- Figure S5.pdf
- Table S1.xlsx
- Table S2.xlsx
- Table S3.xlsx
- Table S4.xlsx
