# Supplementary material for: Functional Divergence of Microtubule-Associated TPX2 Family Members in Arabidopsis thaliana
Source: Int J Mol Sci. 2020 Mar 22;21(6):2183. doi: 10.3390/ijms21062183 (PMC7139753; doi:10.3390/ijms21062183)
Supplement: Supplementary file 1 [file ijms-21-02183-s001.zip › Table S1.xlsx]

## Sheet: List1
AGI	UniProt	Name	Full lenght cDNA (bp)
AT1G03780	F4I2H7	TPX2	2539
AT3G01015	Q5XVC4	TPXL1	1798
AT4G11990	Q4V3B0	TPXL2	2084
AT4G22860	Q4V3C5	TPXL3	2334
AT5G07170	F4K6K7	TPXL4	1612
AT5G15510	F4K9U0	TPXL5	1882
AT5G37478	F4K773	TPXL6	876
AT5G44270	Q9FKW1	TPXL7	1007
AT5G62240	Q5XUX8	TPXL8	1531
AT4G32830	Q9M077	AURORA1	1171
AT2G25880	Q683C9	AURORA2	1185
