# Supplementary material for: Functional Divergence of Microtubule-Associated TPX2 Family Members in Arabidopsis thaliana
Source: Int J Mol Sci. 2020 Mar 22;21(6):2183. doi: 10.3390/ijms21062183 (PMC7139753; doi:10.3390/ijms21062183)
Supplement: Supplementary file 1 [file ijms-21-02183-s001.zip › Table S2.xlsx]

## Sheet: List1
Species	Uniprot identifier
Arabidopsis thaliana	F4I2H7
Arabidopsis thaliana	Q5XVC4
Arabidopsis thaliana	Q4V3B0
Arabidopsis thaliana	Q4V3C5
Arabidopsis thaliana	F4K6K7
Arabidopsis lyrata	D7MDZ5
Arabidopsis lyrata	D7KD78
Arabidopsis lyrata	D7M0D1
Arabidopsis lyrata	D7MLB9
Brachypodium distachyon	I1H188
Brachypodium distachyon	I1GU47
Brassica rapa	M4EUR0
Brassica rapa	M4DWD6
Brassica rapa	M4DFJ0
Brassica rapa	M4DS58
Brassica rapa	M4EKW2
Brassica rapa	M4D0R9
Brassica rapa	M4F4A1
Glycine max	I1KEZ9
Glycine max	K7K538
Glycine max	K7LMR1
Glycine max	K7MLI7
Glycine max	K7KN11
Hordeum vulgare	M0VPH6
Hordeum vulgare	M0XSP3
Musa acuminata	M0TQT8
Musa acuminata	M0TB97
Oryza brachyanta	J3ML67
Oryza glaberrima	I1QAY4
Oryza sativa	B8B2C0
Oryza sativa	Q7EZ30
Oryza sativa	A2YLN7
Physcomitrella patens	UPI00024AB964
Physcomitrella patens	A9SQT4
Populus trichocarpa	B9HGP3
Populus trichocarpa	U5FJV6
Populus trichocarpa	B9GW28
Populus trichocarpa	B9GKS6
Selaginella moellendorffii	D8SMP2
Selaginella moellendorffii	D8S5M3
Setaria italica	K3ZQZ8
Solanum lycopersicum	K4CFS4
Solanum lycopersicum	K4DB86
Solanum lycopersicum	K4CXZ8
Solanum tuberosum	M1B2Q9
Solanum tuberosum	M1BZ75
Sorghum bicolor	UPI0001A84053
Trichoplax adhaerens	B3RVY1
Vitis vinifera	D7TVU6
Vitis vinifera	E0CTG6
Zea mays	C0PFL7
Zea mays	UPI000221ACB3
