# Supplementary material for: Functional Divergence of Microtubule-Associated TPX2 Family Members in Arabidopsis thaliana
Source: Int J Mol Sci. 2020 Mar 22;21(6):2183. doi: 10.3390/ijms21062183 (PMC7139753; doi:10.3390/ijms21062183)
Supplement: Supplementary file 1 [file ijms-21-02183-s001.zip › Table S3.xlsx]

## Sheet: Additional File 5
	TPX2	TPXL1	TPXL2	TPXL3	TPXL4	TPXL5	TPXL6	TPXL7	TPXL8	AUR1	AUR2
Opened anthers	2.81448843477578	3.68374305714628	2.65185947669265	2.4645273735571	3.95233193302047	3.05485986929148	1.55958226719863	1.7897831343819	5.63908896781664	4.21775904872931	4.10584829111359
Anthers of the mature flower (before opening)	3.21320329096917	4.28284154931568	3.49329002271299	2.62990942228789	4.24048671562845	3.50522118015267	0.301029995663981	2.4072583895091	5.6724122731806	5.24380136622115	5.23507855068455
Anthers of the young flower	3.35193228189108	2.51535927426259	2.93408632352696	3.27416920122276	2.09011946603753	3.30706755979095	0.301029995663981	1.50262317815996	3.04531144423952	5.35623918896564	5.30935443560786
Carpels of the mature flower (before pollination	3.8234310931889	2.60503850552834	2.80337801707383	3.49523815878647	1.4762095853946	3.76049332899321	1.28186136420936	1.66951713602174	1.95542526486438	3.71128185974896	3.49168207222001
Carpels of the young flower	4.12612778462963	2.5262883715915	3.25768110502391	3.77974420803857	0.301029995663981	3.85326464164349	0.301029995663981	0.892862291794272	1.07206778840688	3.94956652042109	3.81767490690654
Carpel of 6th and 7th flowers	3.89079970863493	2.50414802868497	2.76212190590675	3.50232434125577	0.920770480544601	3.77816795712923	0.893561643103393	0.849323639707416	1.61511004600561	4.10126966656235	4.00706697044924
Stamen filaments of the mature flower	2.48220350914227	1.54895494480186	2.04158388636939	2.79199981674979	1.05355334759617	2.22917940322055	1.55958226719863	1.50262317815996	2.73342012423256	3.04043767171674	2.59735214223004
Petals of the mature flower	2.33212653851118	1.27179587325739	1.77543446739769	2.94602930712409	1.05355334759617	2.11267849117718	1.28186136420936	0.301029995663981	1.7841199088665	2.72007015892239	2.34917865266966
Sepals of the mature flower	2.48220350914227	1.54895494480186	2.44047254151458	2.09412798681898	1.05355334759617	2.6362110044565	1.55958226719863	0.301029995663981	1.8490220517762	2.79552602495185	2.43562149104761
Sepals of the young flower	3.27737108168773	2.13220923425266	2.60786321687308	2.93643555697025	0.874730749551691	3.24864854998226	1.08316226117468	1.22807116417705	1.7841199088665	3.47203291078702	3.46504759755344
Flower 1	3.50603250545005	2.8205772609985	2.81789170343706	3.21539356081243	2.15132525641528	3.38788248076902	1.94291167385979	1.18376479333296	4.07965815923269	3.93222119168613	3.8668206881397
Flower 2	3.56228545426161	3.02283069986097	2.82730484884418	3.28589528423045	2.6431377771086	3.48979759015038	1.55958226719863	1.22807116417705	4.28903607720957	3.91874188517211	3.82891083169277
Flower 3	3.4922012936796	3.09841953665709	2.71048063012396	3.2590518408815	2.82162998010579	3.38073345641084	0.994878546769717	1.22807116417705	4.19208250442451	4.02055785557684	3.94743200053847
Flower 4	3.57476726975849	2.75567141402209	2.81310749875373	3.34274490623098	2.2747286815736	3.5041374773338	0.301029995663981	1.22807116417705	3.64678413862281	4.08290094902085	4.01539739074063
Flower 5	3.62322746663371	2.4808180515364	2.77805571593166	3.48712550815857	2.018850218258	3.54550542836929	0.938680570193442	1.9611508321147	3.40003562769417	4.02158801439209	3.98051333107271
Flower 6-8	3.73096505350772	2.74275263301538	2.74558116265272	3.61809314244224	1.05355334759617	3.56668294879042	1.21470129133103	1.9611508321147	2.97464278530891	4.05571009921805	3.89288635203104
Flower 9-11	3.67989232987524	2.76198949650141	2.91167148085259	3.5682267489296	1.31438820403258	3.56005599412506	0.301029995663981	2.02673854244705	3.04145801027511	3.85039777588023	3.68567683382774
Flower 12-14	3.89013885202819	2.22783610005062	3.03730201634282	3.56214527515195	2.65223999839602	3.6246454477484	0.301029995663981	1.22807116417705	2.3178670767232	3.83565243351048	3.67901510744231
Flower 15-18	3.96274861663046	2.66388539059026	3.11105339624282	3.63265235898435	2.2747286815736	3.73638544426109	1.21470129133103	1.7897831343819	1.49713908985045	3.87052621610854	3.70926446997741
Flower 19+	4.09755249932348	2.56744595774292	3.42839420516948	3.82798487546976	0.962393953340264	3.90104497421716	0.301029995663981	1.22807116417705	1.07206778840688	3.98343265272601	3.90767427420664
Ovules from 6th and 7th flowers	3.97078703370859	2.78638092735441	3.07836112409383	3.70003488514759	0.764778866720227	3.75747633849943	0.301029995663981	1.66951713602174	1.7841199088665	3.60992396872496	3.35046059198615
Stigmatic tissue	2.58692990464515	0.301029995663981	2.20539667747202	2.60288854966193	1.31438820403258	2.54772587679762	1.00234455149369	0.954549995778476	0.301029995663981	2.10208418892735	1.94507006778587
Internode	3.31872207305478	2.3405916344102	2.52289856526116	3.03184849419312	1.31438820403258	3.41668597122369	4.527530140407	0.968693878888885	0.832794554790818	3.79945128788511	3.76224950532759
Senescent internode	1.89686186380573	0.807871657745354	2.97901371905662	1.17211671295826	1.05355334759617	2.20824624381253	2.14330089104836	1.21642888473335	1.07206778840688	3.27171903800034	3.03528567757375
Leaf blade intermediate 1	3.6521975417641	2.2058301568262	2.60786321687308	3.32855990470058	0.301029995663981	3.62955046602206	0.301029995663981	0.301029995663981	2.14385970806164	2.10208418892735	1.80286703742837
Leaf blade intermediate 2	2.99013564920297	1.71678847862908	2.29333424196381	2.67937697810849	0.880094012443668	2.91147179542916	0.301029995663981	1.06222819649797	2.0408219525692	4.11142747448353	4.11863881155128
Leaf blade of the mature leaf	1.63735613466938	0.807871657745354	1.98064856026761	1.17211671295826	0.301029995663981	1.98996767729455	0.301029995663981	0.301029995663981	1.95542526486438	2.65339908088925	2.4731445031405
Leaf blade of the young leaf	3.91985204755854	2.51535927426259	2.90393519578708	3.48621467624271	0.301029995663981	3.87366112541461	0.301029995663981	1.16202735359156	2.17340695252898	4.09610025696449	4.08085625935199
Whole mature leaf	2.35539480057006	1.43211984537693	2.1194476715195	2.17588427792625	0.804603531173488	2.38254134469849	2.19375900013712	1.20446588948464	1.0498668822283	3.41147016748798	3.31573078229093
Petiole intermediate 1	3.91048743830336	2.67167709571415	2.87153359861816	3.61062631665967	1.05355334759617	3.90966006778027	0.301029995663981	1.22807116417705	1.49713908985045	3.08710031625799	2.95429038405362
Petiole intermediate 2	3.21004865223167	2.2058301568262	2.32406350049208	2.99952620741621	0.810899879085525	3.22039188770888	1.55958226719863	0.954549995778476	1.49713908985045	2.30362160200638	2.13776548028829
Petiole of the mature leaf	2.90318288270548	1.01489903539832	2.40502692474645	2.55113530454824	0.77167511159402	2.85241716171498	1.94291167385979	1.50262317815996	0.301029995663981	4.18899090946078	4.11290904767051
Petiole of the senescent leaf	2.13983097300398	1.01489903539832	2.26026398962716	1.86182360467871	0.835210297286563	2.18625277518731	0.301029995663981	0.989081817654849	1.49713908985045	3.32346224534866	3.10352359188237
Petiole of the young leaf	3.97243173929301	2.69424700984222	2.97571804216967	3.58886531619867	0.750648898532672	3.82724673468171	0.301029995663981	1.22807116417705	0.301029995663981	2.92869660422706	2.62355193588766
Leaf vein intermediate 2	3.11681876901619	2.00940068738036	2.26026398962716	2.85094276851193	0.301029995663981	3.12517338268647	1.28186136420936	0.301029995663981	1.49713908985045	2.65339908088925	2.4731445031405
Vein of the mature leaf	2.66015672300119	1.01489903539832	2.1194476715195	2.39164714634524	0.301029995663981	2.66710678450952	2.0862001328408	0.982391622619898	1.61511004600561	3.97492415011637	4.12066697282809
Vein of the senescent leaf	1.82630917318757	1.01489903539832	1.86942119878442	1.72797534378643	0.869300424710522	2.02404548537912	1.07069440143186	1.22807116417705	2.33788052146314	4.06744012375984	3.95282582211163
SAM at 7 days after germination	3.96775546709417	1.88728604739433	3.10862414624228	3.50232434125577	0.301029995663981	3.77874490049487	0.301029995663981	2.25740532565787	1.05739399107244	4.04414314524277	4.03751485782567
SAM at 8 days after germination	3.87568163426956	2.55751642238206	3.25421058508423	3.5066952004135	0.301029995663981	3.74953264551699	1.55958226719863	1.9611508321147	1.61511004600561	3.96331380011266	3.99803724049511
SAM at 9 days after germination	3.8960506686512	2.2878629642741	3.33793327949739	3.56061150673418	1.05355334759617	3.75443824264091	1.55958226719863	1.22807116417705	1.02646964713974	4.09261948012638	4.03258615159033
Meristem at 10 days after germination	4.06608257269299	2.51535927426259	3.62931870319219	3.76368033359738	0.301029995663981	3.86476662043913	0.832394311975312	1.02106901717762	2.0408219525692	4.14676325937731	4.08570796099252
Meristem at 11 days after germination	3.85753013887343	2.38760593750468	3.32922613365106	3.42354898087948	0.301029995663981	3.69993834237253	0.301029995663981	0.301029995663981	0.301029995663981	4.0431651810245	3.99426384872039
Meristem at 12 days after germination	4.00255292337317	2.50414802868497	3.48925265190028	3.66463659407794	0.798214555025812	3.77989649296404	1.28186136420936	1.19216400682346	1.61511004600561	4.04071059213512	4.00864114442592
Inflorescence meristem at 13 days after germination	4.07068914574055	2.50414802868497	3.63948187773905	3.68356539145304	0.301029995663981	3.8552029170975	0.301029995663981	1.50262317815996	1.07206778840688	4.15742917452581	4.02407680396863
Inflorescence meristem at 14 days after germination	4.04228696673709	2.65595133620024	3.50125388056078	3.72336017974823	0.301029995663981	3.84443373118566	1.2578767827293	1.22807116417705	1.07206778840688	4.19073694471825	4.05054955737349
Inflorescence meristem at 15 days after germination	4.0719963844033	2.63124056508386	3.60125460715369	3.8410681203445	0.301029995663981	3.86993824904319	0.301029995663981	1.16202735359156	1.70778509212257	3.98567371307102	3.81686110688193
Inflorescence meristem at 16 days after germination	3.99274283209215	2.38760593750468	3.61513402517566	3.84825785676113	1.05355334759617	3.79124752294143	0.95549264935441	0.301029995663981	1.49713908985045	3.94036060908512	3.89220205994368
Axis of the inflorescence	4.08506795684615	2.51535927426259	3.35484073916345	3.79389020949201	0.764778866720227	4.00226229447659	1.28186136420936	0.909124922789647	1.07206778840688	2.83679224846526	2.68287259267313
Pedicel	3.80972163757734	2.43002422539814	3.0286029415572	3.49613028051222	0.728552685555967	3.73765484673398	0.912175372879297	1.22807116417705	1.33465673018616	3.91283446022111	3.78122671698966
Root without apex	3.49794994296318	2.26876124467213	2.45167276937594	3.04463700503175	0.77167511159402	3.52531382061037	3.32423784859139	0.301029995663981	1.01428070835541	3.47385262897887	3.33095627137461
Root apex	3.52098690577929	2.10460738529643	2.2427339418128	3.07387526402479	0.301029995663981	3.47958512017677	2.90709580627537	0.982391622619898	1.07206778840688	3.39870593241968	3.21438361161809
Seedling cotyledons	3.26219590839704	1.83753871636071	2.39253831876321	3.02133943488707	0.301029995663981	3.14297996576178	0.301029995663981	0.301029995663981	2.40981696358886	3.32346224534866	3.08634921219182
Seedling hypocotyl	2.87672120798815	1.64092918790649	1.77543446739769	2.6675282336746	1.05355334759617	2.89853908926573	2.91621677330984	0.301029995663981	2.3929188283494	3.15267932671894	2.993973065875
Seedling meristem	3.72809316276573	2.26876124467213	3.04016341289008	3.5066952004135	0.301029995663981	3.71887513967833	0.301029995663981	2.13406426480113	1.49713908985045	3.8146273231749	3.72363407145798
Seedling root	3.47705987785447	1.64092918790649	2.27711381512812	3.06193093859897	0.798214555025812	3.45477847092911	2.98301304968539	0.968693878888885	0.301029995663981	3.88906544920498	3.73754341078407
Dry seeds	3.25368946168451	1.93191610206543	3.00140867815882	0.301029995663981	0.301029995663981	3.19682397564215	0.301029995663981	3.36689342263558	1.07206778840688	3.57106737388936	3.39570219817022
Germinating seeds 1 (first day after soaking)	1.78621026103875	0.301029995663981	3.70279750529074	2.72378177262922	0.301029995663981	1.6977368096729	1.28186136420936	1.13441937856307	0.984434508417929	3.20291759733027	3.28357839308195
Germinating seeds 2 (second day after soaking)	2.9630407247586	1.83753871636071	2.86304086716012	2.79648586191508	0.301029995663981	3.09562741764853	0.301029995663981	1.22807116417705	0.984434508417929	4.16526015195732	4.37582029207382
Germinating seeds 3 (third day after soaking)	3.39120858809224	1.88728604739433	2.39253831876321	3.08778790277223	0.301029995663981	3.34779966672988	2.68288535209497	1.50262317815996	1.7841199088665	3.73480938940136	3.67451650085701
Young seeds 1	3.60576198352049	2.62268099868844	2.92674250466598	3.54735102823946	1.05355334759617	3.5922235915587	1.28186136420936	1.50262317815996	2.17340695252898	2.37757303649685	4.25081877472542
Young seeds 2	3.69518154516568	2.63124056508386	2.95192028142946	3.57496813376499	0.764778866720227	3.66467193087768	0.301029995663981	0.301029995663981	2.29688661723301	2.00688739631078	3.28078840967163
Young seeds 3	3.89376118168957	2.82602374493594	2.95885373995016	3.69723950761618	1.5938336147337	3.79236647767973	1.1767769501821	0.884496760023146	2.55020603641879	3.3579950771656	3.24885396031072
Young seeds 4	3.81799913204245	2.73614621630309	2.79843029788697	3.58597632124206	1.05355334759617	3.71421778684992	1.15127418956113	1.22807116417705	2.45689175252843	3.63066038844192	3.57736974413184
Young seeds 5	3.87670604443014	2.88181839568832	2.90782056433749	3.66764914693045	1.4762095853946	3.71488618865463	0.963660768191095	0.301029995663981	2.3178670767232	2.49588468239569	3.7286529863108
Seeds 1	3.8663515539808	3.02283069986097	3.47060510033693	3.76751387259669	1.03155474981618	3.79736640068098	2.49200018552446	1.22807116417705	1.7841199088665	3.80030845851246	3.6722496015981
Seeds 3	3.56857120207907	2.99439803011745	3.5514982136593	3.66463659407794	0.804603531173488	3.60788335329381	2.97520413433637	1.88386518008182	2.29688661723301	3.89254171110966	3.72059464401952
Seeds 5	3.62505777756666	2.94792148406741	3.5470826183161	3.66281898048327	1.05355334759617	3.5722838060906	3.24724989543674	0.924800498617931	2.4993592632211	4.03225966877135	3.78562545232934
Seeds 7	3.17202087853966	2.50414802868497	3.26961406929439	3.17625924301404	1.05355334759617	3.25253921914921	3.04089207747971	1.22807116417705	2.79901168896566	3.97377698342905	3.77409473645297
Seeds of first yellowing silique	2.55949379773215	1.83753871636071	2.9690506974506	0.925913865607073	0.301029995663981	2.60294779996829	0.301029995663981	1.21247772131608	0.301029995663981	4.05996949694804	3.80946745922044
Senescent silique 2	2.46494619787242	1.64092918790649	2.83651828925571	1.60841959545841	1.31438820403258	2.51723708327157	1.28186136420936	1.7897831343819	2.53804148452427	4.18688635864884	4.07370105265773
Silique 2	3.46225804475954	2.79808144965905	3.17616991326409	3.48255212494966	0.301029995663981	3.50087004869055	4.51086876728706	1.66951713602174	2.4417601063983	3.90818359061407	3.76684367634391
Silique 4	3.28543026268462	2.59594100942609	3.22540037530847	3.33247471647263	1.05355334759617	3.30018070456804	4.45117223842984	1.7897831343819	2.69218787955707	3.90818359061407	3.75760621494167
Silique 6	3.13412835828394	2.32371685866844	3.12063675296814	3.13936848422245	1.31438820403258	3.1379664310035	4.15826046917387	1.00855540900394	3.064081848603	3.53158104250189	3.31053464688556
Silique 8	3.27601322407055	2.15816117011997	2.79342556139338	3.01598797896069	1.05355334759617	3.30018070456804	3.16900827723173	0.301029995663981	2.93198605097759	2.35429418091961	3.66537703160834
Pod of the silique 1	3.13223878975934	2.2878629642741	2.92674250466598	3.12494636532004	1.05355334759617	3.15526629184372	4.4077236401548	0.982391622619898	2.33788052146314	3.7683319206521	3.61525696392087
Pod of the silique 3	3.08211197058932	2.32371685866844	3.03442164206648	3.14739964188852	0.841081069579858	3.10388679386154	4.55492172839147	0.995670513543853	2.42608215329189	3.69303424309249	3.55710997146514
Pod of the silique 5	2.88683421466412	2.00940068738036	2.75667802343092	2.87766269295557	1.31438820403258	2.88067369426936	4.37540721477831	0.301029995663981	2.79219416478852	3.52193539627712	3.34806992015326
Pod of the silique 7	2.86286011556807	2.07513150543409	2.40502692474645	2.77825676263838	0.863801339583876	2.84257445516981	3.66062190354192	1.02106901717762	2.67453262801405	3.56669026023101	3.41048541796336
Pod of the senescent silique 1	1.78621026103875	1.27179587325739	2.94487433276835	1.32827816299838	1.05355334759617	1.53026993635452	1.28186136420936	1.09464668608342	3.04913098771058	2.8816349695447	2.76359887967366
