# Supplementary material for: Functional Divergence of Microtubule-Associated TPX2 Family Members in Arabidopsis thaliana
Source: Int J Mol Sci. 2020 Mar 22;21(6):2183. doi: 10.3390/ijms21062183 (PMC7139753; doi:10.3390/ijms21062183)
Supplement: Supplementary file 1 [file ijms-21-02183-s001.zip › Table S4.xlsx]

## Sheet: Additional File 7
primer name	gene	specification	purpose	sequence
EDT01	TPXL1	fwd	Gateway cloning	GGGGACAAGTTTGTACAAAAAAGCAGGCTTCATGGAGTCGACGAATTTGAAG
EDT02	TPXL1	rev C-term	Gateway cloning	GGGGACCACTTTGTACAAGAAAGCTGGGTCGAGGTCTTGTTGGTATAAGAGG
EDT03	TPXL1	rev N-term	Gateway cloning	GGGGACCACTTTGTACAAGAAAGCTGGGTCTTAGAGGTCTTGTTGGTATAAGAGG
EDT04	TPXL1	fwd	sequencing	ATGGAGTCGACGAATTTGAAG
EDT05	TPXL1	fwd	sequencing (487 bp)	CTTTGATGAAGAGGAGAAGAG
EDT06	TPXL1	rev	sequencing (887 bp)	CCCATTGAAGCAGAGGATTCG
EDT07	TPXL1	rev	sequencing (1467 bp)	TTAGAGGTCTTGTTGGTATAAGAGG
EDT08	TPXL2	fwd	Gateway cloning	GGGGACAAGTTTGTACAAAAAAGCAGGCTTCATGGAGATGGAGACGGACAC
EDT09	TPXL2	rev C-term	Gateway cloning	GGGGACCACTTTGTACAAGAAAGCTGGGTCTTAATTTAGTTGCACCGTTGCTTCG
EDT10	TPXL2	rev N-term	Gateway cloning	GGGGACCACTTTGTACAAGAAAGCTGGGTCATTTAGTTGCACCGTTGCTTCG
EDT11	TPXL2	rev ABD C-term	Gateway cloning	GGGGACCACTTTGTACAAGAAAGCTGGGTCCTCCTGAACTTCTACTGTG
EDT12	TPXL2	rev ABD N-term	Gateway cloning	GGGGACCACTTTGTACAAGAAAGCTGGGTCTTACTCCTGAACTTCTACTGTG
EDT13	TPXL2	fwd	sequencing (503 bp)	GCTCAACATTGATGAAACCTACT
EDT14	TPXL2	rev	sequencing (992 bp)	GACGAAGTTGATACTGCTGATG
EDT15	TPXL3	fwd	Gateway cloning	GGGGACAAGTTTGTACAAAAAAGCAGGCTTCATGGAGATGGATGAAGATATGG
EDT16	TPXL3	rev C-term	Gateway cloning	GGGGACCACTTTGTACAAGAAAGCTGGGTCTCAGCGAATGCCTAAGTTC
EDT17	TPXL3	rev N-term	Gateway cloning	GGGGACCACTTTGTACAAGAAAGCTGGGTCTTAGCGAATGCCTAAGTTCCT
EDT18	TPXL3	rev ABD C-term	Gateway cloning	GGGGACCACTTTGTACAAGAAAGCTGGGTCTTGCTGAAAGGTTCCTTTATAC
EDT19	TPXL3	rev ABD N-term	Gateway cloning	GGGGACCACTTTGTACAAGAAAGCTGGGTCTTATTGCTGAAAGGTTCCTTTATAC
EDT20	TPXL3	fwd	sequencing (480 bp)	ATCAGACCGACTCCAAGGAG
EDT21	TPXL3	rev	sequencing	CTAACTTCGCATCATTCTTGTG
EDT22	TPXL4	fwd	Gateway cloning	GGGGACAAGTTTGTACAAAAAAGCAGGCTTCATGCTCGATTTCAACATGTT
EDT23	TPXL4	rev C-term	Gateway cloning	GGGGACCACTTTGTACAAGAAAGCTGGGTCCTAATCTATAAGTACCCCGACTGG
EDT24	TPXL4	rev N-term	Gateway cloning	GGGGACCACTTTGTACAAGAAAGCTGGGTCTTACTAATCTATAAGTACCCCGACTGG
EDT25	TPXL4	rev ABD C-term	Gateway cloning	GGGGACCACTTTGTACAAGAAAGCTGGGTCAAACCCATTGTATTGATCT
EDT26	TPXL4	rev ABD N-term	Gateway cloning	GGGGACCACTTTGTACAAGAAAGCTGGGTCTTAAAACCCATTGTATTGATCT
EDT27	TPXL4	fwd	sequencing	ATGCTCGATTTCAACATGTTCTTCC
EDT28	TPXL4	rev	sequencing	CTAATCTATAAGTACCCCGACTGG
EDT29	TPXL5	fwd	Gateway cloning	GGGGACAAGTTTGTACAAAAAAGCAGGCTTCATGGAGTCGTTGACATTGAAGAATGG
EDT30	TPXL5	rev C-term	Gateway cloning	GGGGACCACTTTGTACAAGAAAGCTGGGTCGAGAAACTGATATTGGAAATCGC
EDT31	TPXL5	rev N-term	Gateway cloning	GGGGACCACTTTGTACAAGAAAGCTGGGTCCTAGAGAAACTGATATTGGAAATCGC
EDT32	TPXL5	fwd	sequencing (859 bp)	GTTCAAATGCTGGCAGGAG
EDT33	TPXL5	rev	sequencing (859 bp)	CTCCTGCCAGCATTTGAAC
EDT34	TPXL6	fwd	Gateway cloning	GGGGACAAGTTTGTACAAAAAAGCAGGCTTCATGTGTACTGGAAAATCATCATACAC
EDT35	TPXL6	rev C-term	Gateway cloning	GGGGACCACTTTGTACAAGAAAGCTGGGTCCTATTAAGCATGAGCATGGTTAATATGG
EDT36	TPXL6	rev N-term	Gateway cloning	GGGGACCACTTTGTACAAGAAAGCTGGGTCTTAAGCATGAGCATGGTTAATATGG
EDT37	TPXL7	fwd	Gateway cloning	GGGGACAAGTTTGTACAAAAAAGCAGGCTTCATGGAAACAAAAATCACATTTGTTTGG
EDT38	TPXL7	rev C-term	Gateway cloning	GGGGACCACTTTGTACAAGAAAGCTGGGTCCTACCTCATGTGAGGAGAAACC
EDT39	TPXL7	rev N-term	Gateway cloning	GGGGACCACTTTGTACAAGAAAGCTGGGTCTTACTACCTCATGTGAGGAGAAACC
EDT40	TPXL8	fwd	Gateway cloning	GGGGACAAGTTTGTACAAAAAAGCAGGCTTCATGGTTCCCGAATCATCATCG
EDT41	TPXL8	rev C-term	Gateway cloning	GGGGACCACTTTGTACAAGAAAGCTGGGTCAGCAGTGATTAGGTTCCTTGC
EDT42	TPXL8	rev N-term	Gateway cloning	GGGGACCACTTTGTACAAGAAAGCTGGGTCTTAAGCAGTGATTAGGTTCCTTGC
EDT43	TPXL8	rev ABD C-term	Gateway cloning	GGGGACCACTTTGTACAAGAAAGCTGGGTCATCTTTGCAATTCAAACCGG
EDT44	TPXL8	rev ABD N-term	Gateway cloning	GGGGACCACTTTGTACAAGAAAGCTGGGTCTTAATCTTTGCAATTCAAACCGG
EDT45	TPXL8	fwd	sequencing (490 bp)	TTGGTGAAAATGTAGCTC
EDT46	TPXL8	rev	sequencing (773 bp)	GACCGTGGCGTATTAGTT
EDT47	AlTPX2	fwd	Gateway cloning	GGGGACAAGTTTGTACAAAAAAGCAGGCTTCATGTTCTGATTACAGACAGATAC
EDT48	AlTPX2	rev ABD C-term	Gateway cloning	GGGGACCACTTTGTACAAGAAAGCTGGGTCTCTAGGAACCGAAGGAGAAG
EDT49	AlTPX2	rev ABD N-term	Gateway cloning	GGGGACCACTTTGTACAAGAAAGCTGGGTCTTATCTAGGAACCGAAGGAGAAG
EDT50	EsTPX2	fwd	Gateway cloning	GGGGACAAGTTTGTACAAAAAAGCAGGCTTCATGGATACGACGACGGAGGA
EDT51	EsTPX2	rev ABD C-term	Gateway cloning	GGGGACCACTTTGTACAAGAAAGCTGGGTCTTAGAAAGTATCTCCAGGTTGTG
EDT52	EsTPX2	rev ABD N-term	Gateway cloning	GGGGACCACTTTGTACAAGAAAGCTGGGTCGAAAGTATCTCCAGGTTGTG
